# Supplementary material for: Differential Association of Glycation Products with Bone Mineral Density and Fat Mass in Healthy and Diabetes Type 2 Subjects from Mexican Southeastern: A Cross Sectional Study
Source: Medicina (Kaunas). 2023 Aug 11;59(8):1451. doi: 10.3390/medicina59081451 (PMC10456706; doi:10.3390/medicina59081451)
Supplement: Supplementary file 1 [file medicina-59-01451-s001.zip]

Archive with 3 entries (3 files):
- Figure S1 suppl.pdf
- Table S1 suppl.pdf
- Table S2 suppl.pdf
